# Supplementary material for: Posterior cruciate ligament reconstruction with independent internal brace reinforcement: surgical technique and clinical outcomes with a minimum two year follow-up
Source: Int Orthop. 2022 May 26;46(9):2019–28. doi: 10.1007/s00264-022-05448-4 (PMC9372122; doi:10.1007/s00264-022-05448-4)
Supplement: Supplementary file 1 — Supplementary file1 (XLSX 21 KB) [file 264_2022_5448_MOESM1_ESM.xlsx]

## Sheet: 随访时间
28
51
53
52
57
35
32
49
47
58
28
40
41
34
30
43
59
60
38
38
37
62
45
55
32
36
66
56
50
44
50
45.3548
10.8798

## Sheet: age
18
53
19
51
20
51
21
49
25
49
26
47
26
46
28
45
32
22
31
40
36
37
40
36
37
38
45
34
35
38
27
35.5484
10.4844

## Sheet: tegner
preoperative	postoperative
2	8
2	5
3	7
3	8
4	8
3	6
3	7
2	6
2	5
2	8
2	8
3	5
3	8
4	5
3	7
2	8
4	9
1	8
2	8
2	9
3	6
4	7
3	4
3	9
3	9
3	2
2	3
3	7
4	7
3	4
4	7
2.80645	6.70968
0.792437	1.82927

## Sheet: IKDC
preoperative	postoperative
58	81
59	80
57	82
59	81
64	82
32	89
48	89
55	81
73	89
35	92
65	67
47	81
36	82
45	90
47	92
46	88
55	91
45	93
68	93
46	69
68	95
41	80
41	83
43	82
39	91
44	83
37	83
38	82
69	83
69	82
72	84
51.6452	84.5161
12.3492	6.42324

## Sheet: KT-1000
7	1
8	1
8	1
9	1
9	1
9	1
9	1
10	2
11	2
11	2
12	2
12	2
12	2
12	2
12	2
12	2
12	2
12	2
12	2
13	2
13	2
13	2
13	2
15	2
15	2
15	2
15	2
16	2
16	3
16	3
17	3
12.129	1.87097
2.65508	0.562254

## Sheet: Lyslom
59	82
59	80
55	83
69	83
69	83
36	90
53	90
55	80
73	90
36	93
69	66
53	81
39	83
45	90
53	92
49	90
55	90
45	95
69	95
45	68
69	95
45	80
45	86
45	83
44	90
45	90
41	86
41	83
69	86
69	83
72	90
53.9032	85.6774
11.8585	6.84294
